# Supplementary material for: Bioinformatics Analysis of Persistent Dysregulated Expression of Genes Involved in HCV‐Induced Neurological Disorders and Liver Injuries After DAA Treatment Through Weighted Gene Co‐Expression Network Analysis
Source: Health Sci Rep. 2025 Nov 16;8(11):e71488. doi: 10.1002/hsr2.71488 (PMC12620564; doi:10.1002/hsr2.71488)
Supplement: Supplementary file 1 — Supplementary Data File 1. List of genes in modules blue and green. [file HSR2-8-e71488-s003.xlsx]

## Sheet: Sheet1
Supplementary data file 1. List of genes in modules blue and green.
blue	green
ABCF1	ABHD2
ABCF3	ABR
ABL1	ACAP2
ACADVL	ACOT9
ACD	ACOX1
ACIN1	ACSL1
ACLY	ACTG1
ACO2	ACTR3
ACTN4	ADAM10
ACTR1A	ADAM17
ADAP1	ADAM9
ADAR	ADAP2
ADRM1	ADM
AIP	ADPGK
AKR1A1	AHR
AKT1	ALAS1
ALDH3B1	AMPD2
ALDOA	ANPEP
ALG12	ANXA5
ANAPC2	ANXA7
AP2A2	AP1B1
AP2M1	APLP2
AP2S1	ARAP1
APOBEC3C	ARF4
APRT	ARFGAP3
ARF3	ARL8B
ARF5	ARPC1A
ARFGAP1	ARRB1
ARFGAP2	ASAH1
ARFIP2	ASAP1
ARHGDIA	ATF3
ARHGDIB	ATG3
ARHGEF1	ATG7
ARHGEF11	ATP1B3
ARHGEF2	ATP2A2
ARID1A	ATP6AP2
ARL6IP4	ATP6V0B
ARRB2	ATP6V0D1
ATF5	ATP6V1A
ATG4B	ATP6V1B2
ATG9A	AZIN1
ATP13A1	B4GALT5
ATP1A1	BACH1
ATP6AP1	BASP1
ATP6V0E1	BCL2A1
ATP6V1F	BCL3
AUP1	BCL6
AURKAIP1	BID
B3GAT3	BIN3
BANF1	BNIP2
BAP1	C15orf39
BCKDHA	C3
BCKDK	C5AR1
BCL7B	CALCOCO2
BCR	CANX
BRD2	CAPG
BRMS1	CAPRIN1
C12orf43	CAPZA2
C19orf53	CCDC88A
C7orf26	CCR1
C9orf16	CD14
CABIN1	CD163
CAD	CD46
CALCOCO1	CD58
CALM3	CD63
CALR	CD86
CAMK1	CDKN1A
CAMKK2	CEBPA
CANT1	CEBPB
CAP1	CEBPD
CAPN1	CHMP1B
CAPNS1	CHMP2A
CAPZB	CHMP2B
CBX4	CHST11
CBX6	CHST15
CCDC130	CHSY1
CCDC22	CHUK
CCDC69	CLEC4A
CCND3	CLIC1
CD3E	CLIC4
CD7	CLIP1
CD74	CLTC
CD81	CMTM6
CDC25B	CORO1C
CDK5	COTL1
CENPB	CPD
CES2	CREG1
CFL1	CRK
CHCHD2	CSGALNACT2
CHD3	CTBS
CHD8	CTNNA1
CHMP1A	CTSA
CHMP6	CTSB
CIAPIN1	CTSS
CIC	CYB5R4
CIDEB	CYBA
CIRBP	CYFIP1
CIZ1	CYP1B1
CKAP5	CYTH4
CLN3	DAPK1
CLPP	DAZAP2
CLPTM1	DDAH2
CLSTN1	DENND3
CLTB	DENND5A
CNN2	DHX8
CNNM3	DMXL2
CNOT3	DPYD
CNPY3	DRAM1
COASY	DUSP10
COMMD9	DUSP3
COPE	DUSP5
COPS6	DUSP6
COPS7A	DYSF
CORO1B	EDEM2
COX6B1	EFHD2
COX8A	EHD4
CPSF1	EIF4E2
CPSF7	ELF4
CSF3R	ENY2
CSK	EPB41L3
CSNK1D	ETF1
CSNK1G2	ETS2
CSNK2B	ETV6
CSRP1	EVI2B
CST3	FBP1
CTDSP1	FCER1G
CTRL	FCN1
CTSD	FFAR2
CUEDC2	FLOT1
CUX1	FLVCR2
CXXC1	FNDC3B
CYC1	FOSL2
CYFIP2	FPR2
DBI	G0S2
DCPS	G6PD
DCTN1	GAB2
DCTN6	GABARAPL1
DCXR	GALC
DDA1	GALNT1
DDB1	GAPDH
DDX19A	GAS7
DDX24	GLA
DDX41	GLB1
DDX49	GLUL
DENND4B	GMFB
DGAT1	GNA15
DHX30	GNAI3
DIAPH1	GPBP1L1
DNASE1L1	GPR65
DNM2	GRB2
DPYSL2	GRN
DRAP1	GSN
DRG1	GSR
DRG2	GSTO1
DUSP22	GUSB
DVL3	GYG1
DYNLT1	HBEGF
EDF1	HCK
EHMT2	HEBP1
EIF3B	HEXB
EIF3K	HIF1A
EIF4EBP1	HK2
EIF4G1	HLX
ELF1	HMOX1
ELMO2	HNMT
ELOVL1	HOMER3
EMP3	HPSE
EP400	HSBP1
ERAL1	HTATIP2
ERCC1	ICAM1
ETFB	IER3
ETHE1	IER5
EVL	IFI30
EZR	IGF2R
FAF1	IL10RB
FAM160B2	IL13RA1
FAM32A	IL1B
FAM53B	IL1RN
FBRS	IMPDH1
FBXL12	IQGAP1
FCGRT	IRAK1
FHOD1	IRF1
FIBP	IRF9
FLII	ITGAM
FLNA	ITGAV
FLOT2	JMJD6
FOXJ2	KCTD12
FURIN	KCTD5
FXYD5	KIAA0232
FYN	KIAA0513
GAA	KIF1B
GABARAP	KLHL2
GADD45GIP1	KYNU
GAK	LAMP2
GALNT6	LAPTM4A
GANAB	LAPTM5
GBF1	LASP1
GGA3	LBR
GIT1	LCP1
GMPPA	LCP2
GNAI2	LGALS1
GNB2	LHFPL2
GORASP1	LILRA1
GORASP2	LILRB3
GPAA1	LPGAT1
GPI	LRP1
GPS1	LRPAP1
GPS2	LRRC59
GPX4	LRRFIP1
GRINA	LTBR
GRK6	LY96
GSS	LYN
GSTP1	MAFB
GTF3C5	MAFF
GTPBP1	MAN2A2
GYS1	MANBA
HCLS1	MAP1LC3B
HDAC1	MAP2K1
HDAC5	MAP3K2
HDAC6	MAP3K8
HDLBP	MAPK1
HECTD3	MAPK14
HGS	MAPKAPK2
HK1	MAPKAPK3
HLA-A	MAPRE1
HLA-DMA	MARCKS
HLA-DMB	MBOAT7
HMG20A	MCL1
HMG20B	MED13
HMGXB4	METTL9
HNRNPAB	MKNK1
HNRNPUL1	MLX
HRAS	MMP9
HSD17B10	MNT
HYOU1	MPDU1
IFI35	MPP1
IL2RG	MR1
ILF3	MTF1
ILK	MTMR3
INTS1	MVP
IQSEC1	MXD1
IRF3	MYO1F
ITGA5	MYO5A
ITGAL	MYOF
ITPK1	NADK
JUNB	NAGA
JUND	NAGK
KAT5	NAMPT
KATNB1	NANS
KCNAB2	NBN
KCTD13	NCF2
KDELR1	NCOA4
KDM6B	NDRG1
LARP1	NETO2
LDB1	NEU1
LGALS9	NFIL3
LIMD2	NFKBIA
LRP10	NFKBIE
LSM1	NINJ1
LSM2	NMI
LSM4	NPC2
LY86	NPEPPS
LZTR1	NPL
M6PR	NPTN
MADD	NRIP3
MAN2B1	NT5C2
MAN2B2	NUMB
MAP1S	OAT
MAP3K11	OAZ1
MAP3K14	OAZ2
MAP3K3	OGFRL1
MAP4	OSBPL11
MAP7D1	PACSIN2
MAPK3	PCTP
MARK2	PDE4A
MAZ	PDIA6
MBD1	PEA15
MBD3	PELI1
MCM5	PFKFB3
MCRS1	PGD
MEA1	PGK1
MED12	PGS1
MED15	PHC2
MED22	PICALM
MED24	PIK3R5
MEN1	PILRA
MEPCE	PISD
MFSD10	PITPNA
MGRN1	PJA2
MID1IP1	PLA2G7
MKNK2	PLAUR
MLF2	PLBD1
MLST8	PLEKHB2
MRPL16	PLEKHM2
MRPL2	PLIN3
MRPL4	PLSCR1
MRPS2	PLXDC2
MRPS7	PLXNB2
MSN	PLXNC1
MTA1	PLXND1
MTCH1	POMP
MTMR14	PPIF
MXD4	PPP2CA
MYBBP1A	PPP4R1
MYD88	PPT1
MYH9	PRKACA
MYO9B	PRKCD
NAGPA	PSAP
NAPA	PSEN1
NAT10	PSMA1
NBEAL2	PSMA3
NCSTN	PSMD1
NDUFA1	PSMD2
NDUFA10	PSTPIP2
NDUFA13	PTAFR
NDUFA6	PTPN12
NDUFAB1	PTPRE
NDUFB11	PTTG1IP
NDUFB7	PYGL
NDUFS3	QKI
NECAP2	QPCT
NFE2L1	RAB1A
NFIC	RAB21
NFKB2	RAB2A
NHP2	RAB31
NKIRAS2	RAB32
NMT1	RAB5A
NOP10	RAB5C
NOP14	RAB8A
NPLOC4	RAB8B
NR1H2	RAC1
NRBP1	RAD23B
NUCB1	RAF1
NUDC	RALB
NUP210	RAP2C
NUP62	RASSF2
NUP93	RASSF4
NXF1	RBM47
OGDH	RBPJ
OS9	RCBTB2
OTUB1	RCOR1
OXA1L	REEP4
P4HB	RGS19
P4HTM	RHOQ
PANK4	RIN2
PEBP1	RIT1
PEF1	RLIM
PEPD	RNF13
PER1	RNF130
PES1	RNF19B
PFDN2	RNF24
PFKL	RNF7
PFN1	RPN1
PGLS	RPS6KA1
PHB2	RTN3
PHF1	RXRA
PI4KB	RYBP
PIAS3	S100A10
PIGT	S100A11
PIH1D1	S100A12
PIN1	S100A8
PIP5K1C	SAR1B
PITPNB	SAT1
PITPNM1	SBF2
PITRM1	SBNO2
PKN1	SCARB2
PLD3	SCPEP1
PLEKHB1	SDC4
PLEKHJ1	SDCBP
PLEKHO1	SECTM1
PLK3	SERPINA1
PLOD1	SERPINB1
PLOD3	SERTAD3
PNKP	SGK1
PNPLA2	SGPL1
PNPLA6	SH3GLB1
POLD4	SHOC2
POLR2E	SIRPA
POLR2I	SLC16A3
POLR2L	SLC16A6
POR	SLC25A24
PPIA	SLC2A6
PPIH	SLC30A1
PPM1F	SLC31A1
PPM1G	SLC31A2
PPME1	SLC35B1
PPP1CA	SLC3A2
PPP1R11	SLC43A3
PPP1R15A	SLC6A6
PPP1R7	SLC7A7
PPP2R1A	SMAD7
PPP2R5D	SMPDL3A
PPP4C	SNAP29
PPRC1	SNF8
PQBP1	SNX11
PRAF2	SNX3
PRDX1	SPCS3
PRKAR2A	SPHK1
PRKCSH	SS18
PRKD2	ST3GAL6
PRPF3	STK38L
PRPF6	STX12
PRPF8	SYK
PRR14	SYNJ1
PSMA4	TACC1
PSMB1	TALDO1
PSMB10	TANK
PSMB3	TBC1D1
PSMB4	TBC1D8
PSMB6	TBK1
PSMB7	TBXAS1
PSMC4	TCF7L2
PSMD3	TCIRG1
PSMD8	TET3
PSME1	TFE3
PSME3	TGFBI
PTOV1	THBS1
PTPN6	TIMP2
PTPN9	TKT
PTS	TLE4
PYGB	TLR1
R3HDM2	TM6SF1
RAB1B	TM9SF2
RABAC1	TMBIM6
RABGGTA	TMED5
RAD9A	TMEM127
RALY	TMEM165
RANBP3	TMEM30A
RAPGEF1	TMEM33
RARA	TMEM59
RBCK1	TNFRSF1A
RBM10	TOLLIP
RBM15B	TP53BP2
RBM23	TPD52L2
RBM42	TREM1
REEP5	TRIB1
RELA	TRIM8
RELB	TRIOBP
RER1	TRIP12
RFNG	TRPS1
RHBDF2	TSG101
RHOG	TSPO
RIC8A	TXN
RIN3	TXNRD1
RNF126	TYMP
RNF167	TYROBP
RNF216	UBAC1
RNF220	UBAP1
RNF40	UBE2A
RNPEPL1	UBE2D1
RNPS1	UBE2D3
RPAP1	UBE2J1
RPL36	UBXN2B
RPRD2	UHRF1BP1L
RPS19	UPP1
RPS6KB2	USP15
RRAGC	USP3
RRBP1	USP32
SAP130	VAMP3
SAP30BP	VAPA
SART1	VASP
SBF1	VDR
SCAMP2	VIM
SCAMP3	VPS26A
SCAND1	WDFY3
SCAP	WDR1
SDF4	WDR26
SEC13	WIPI1
SEC16A	WSB2
SEC24C	WTAP
SEC31A	YIPF1
SEC61A1	YPEL5
SERPINB6	YTHDF3
SETD3	ZEB2
SF1	ZFAND3
SF3A2	ZFAND5
SF3A3	ZFYVE16
SF3B2	ZMIZ1
SF3B4	ZMPSTE24
SF3B5	ZNF267
SFXN3
SH2B2
SH3BGRL3
SH3BP2
SH3GLB2
SH3TC1
SHC1
SIGIRR
SIGMAR1
SIPA1
SIRT2
SIVA1
SKIV2L
SLC1A5
SLC25A1
SLC25A11
SLC27A3
SLC35C2
SLC38A10
SMARCC2
SMG5
SMG7
SND1
SNRNP70
SNRPA
SNRPB
SNRPD3
SOD1
SON
SPCS1
SPG7
SPOCK2
SREBF2
SRM
SRRM1
SRRM2
SRRT
SSNA1
SSR2
SSRP1
ST3GAL1
STARD3
STARD7
STAT3
STAT6
STK10
STK25
STOML2
STRN4
STUB1
STX5
STXBP2
SUPT4H1
SUPT5H
SUPT6H
SYNGR2
TACC3
TAF10
TAF6
TAGLN2
TAPBP
TBC1D10B
TBC1D13
TBCB
TCF25
TEX261
TGFB1
THAP4
THAP7
TIMM13
TIMP1
TLN1
TM9SF4
TMEM109
TMEM147
TMEM214
TMEM222
TMEM39B
TMSB10
TNFAIP2
TNIP1
TOM1
TP53
TPP1
TRABD
TRAF1
TRIM28
TRIM44
TRIM62
TRMT1
TRPC4AP
TSC2
TSC22D4
TTLL12
TUBB
TUBGCP2
TXLNA
TXN2
TYK2
UBA1
UBAP2L
UBE2L3
UBE2Z
UBR4
UBTF
UCHL3
UCP2
UFC1
UNC119
UPF1
UQCRC1
UQCRQ
USE1
USF2
USP11
UVRAG
VAMP2
VAMP8
VKORC1
VPS28
VPS37B
VPS39
VPS52
VRK3
WAS
WASF2
WBP2
WDR13
WIPF2
WWP2
XAB2
XRCC1
ZBTB48
ZFP36L2
ZNF207
ZNF282
ZNF335
ZNF384
ZNF580
ZNHIT1
ZNHIT3
ZYX
