# Supplementary material for: Bioinformatics Analysis of Persistent Dysregulated Expression of Genes Involved in HCV‐Induced Neurological Disorders and Liver Injuries After DAA Treatment Through Weighted Gene Co‐Expression Network Analysis
Source: Health Sci Rep. 2025 Nov 16;8(11):e71488. doi: 10.1002/hsr2.71488 (PMC12620564; doi:10.1002/hsr2.71488)
Supplement: Supplementary file 2 — Supplementary Data File 2. The differentially expressed genes between healthy and pre‐treatment (DEGs_H‐pre) samples as well as between healthy and post‐treatment groups (DEGs_H‐post). [file HSR2-8-e71488-s002.xlsx]

## Sheet: Sheet1
Supplementary data file 2. The differentially expressed genes between healthy and pre-treatment (DEGs_H-pre) samples as well as between healthy and post-treatment groups (DEGs_H-post).
Healthy-pretreatment	logFC			Healthy-posttreatment	logFC
AKAP9	1.94283			PABPC3	-8.59235
RSF1	1.92228			CHCHD3	-7.55607
KIAA1109	1.97015			RPS19	-6.80369
USP47	1.90623			RPS16	-5.42394
RAB3IL1	-2.03318			RPS24	-6.62015
PIK3C3	1.40023			RPL38	-4.64687
CHRNB2	-1.77989			PDE4C	-2.94529
SH3GL1	-1.70674			EEF1A1	-4.03914
RORA	1.27056			HLA-G	-4.97761
CHCHD3	-3.58707			HDAC2	-3.45417
PLEKHG5	-1.77342			VBP1	-4.12428
ZNF710	-1.40216			PDCD6	-4.52268
RPL5	1.56822			LCOR	3.06584
GPATCH1	1.16629			NDUFB3	-5.02505
PAPOLG	1.36467			RPL27A	-4.86953
NCKIPSD	-1.37779			GNB1	-3.3481
IRF3	-1			ANP32B	-3.58659
C11orf49	-1.40045			RPS14	-3.78099
SLC4A2	-1.38967			KIAA1109	3.30857
TRIM33	1.33292			TRMT5	-3.41912
TTC31	-1.66382			EIF4G2	2.71011
GRINA	-1.65977			RPL22	-3.97349
MT1G	-1.77321			MBD2	2.8044
RPS24	-3.55883			TUBA1B	-4.70751
ZNF444	-1.47586			HSP90AA1	-4.12478
TBC1D10B	-1.52549			WRNIP1	2.73504
MED13L	1.38135			CFL1	-4.0543
DYRK3	-1.64957			UBA52	-3.67535
DDX6	2.46443			TMBIM6	-2.92729
ATF7IP	1.27352			CPSF4	-2.5608
MRPL20	1.15752			NACA2	4.25813
OCA2	-1.83979			RFTN1	-4.6982
POLD1	-1.20761			RPS20	-3.91642
PLD3	-1.53308			DMC1	-2.02466
GIT1	-1.22196			COX6C	-4.89902
ATP6V0E2	-2.63917			ZNF665	-3.46364
AP3D1	1.13851			EHMT1	2.72291
SMG1	1.73796			UQCRQ	-3.94048
CHD2	2.33635			BTF3	-2.97325
PDIA5	-1.26586			POLR2F	-3.1562
POLR2F	-2.19095			ELF3	-3.04368
LCOR	2.31485			GHITM	-3.50674
USP22	1.06295			SEC11A	-3.1041
C11orf68	-1.4894			SEC16A	-3.2735
RPL28	-1.34034			RAB11B	2.37983
ANXA2P3	-1.56561			BCL2L13	-2.99593
CCDC82	1.81815			RPL28	-3.44347
DOK1	-1.47713			PRMT1	-3.7412
RAB5B	-1.57466			ADIPOR2	-3.42928
CXCL2	-2.14586			RPL3	-3.10153
APBA3	-1.43923			RPS6	-2.74176
SLCO2B1	-1.88745			ARHGEF3	-4.01041
NPAT	1.35072			RPL5	2.28376
KLF12	1.3525			RPL35A	-3.30782
P2RY6	-1.82883			SKP1	-2.45385
PRMT1	-2.25432			SUMO4	-3.66676
TNS3	-2.55196			CHD2	3.23558
ZNF654	1.48797			DYRK3	-2.12244
RPS16	-2.82557			ZNF410	-2.36079
EIF4G2	1.5812			GIN1	-3.99861
SYT13	-1.34842			SPCS1	-2.91842
ATG3	1.3664			RHEB	-2.82115
ATRIP	-1.53738			ARHGDIB	-3.594
DNM2	-1.05229			NDUFB5	-3.57297
PRB3	-1.80637			ATG12	-2.80035
TGFB1	1.67951			LEMD3	-2.61119
GATA3	1.17712			GLRX	-4.28604
NCOR1	1.02894			CDIPT	-2.23831
XRCC2	-1.77398			NDUFB2	-3.09336
ZKSCAN1	1.20226			HCLS1	-3.51714
PADI1	-1.49843			ZNF706	-2.96714
ARMC7	-1.36474			RFX1	2.21404
SLC36A1	-1.66163			CAP1	-2.43882
DOHH	-1.48379			C5orf15	-2.97718
PABPC3	-3.4368			ACTR10	-3.14209
STAG3	-1.56611			ATP6V1E1	-2.93569
RIF1	1.21339			CCNK	3.00114
MZF1	-1.23912			COPS5	-2.80252
DDIT3	-1.63287			CRELD2	-3.45517
INPP4A	1.07699			RAB3IL1	-3.1248
TGS1	1.23681			MIA2	-2.08819
MTMR1	1.01411			VCPIP1	2.237
XIAP	1.69012			HMGB2	-4.013
BBS1	-1.29747			RPL36	-4.10658
MXRA7	-1.85537			COPZ1	-2.69049
HAUS6	1.40212			RAB5B	-4.08571
TAF4	1.21483			JTB	-2.7483
FHOD1	-1.37341			ALG6	-4.19835
CRELD2	-1.65987			AKR1D1	-2.27026
SH2B2	-1.12352			NDUFB6	-3.18971
SIKE1	1.23931			RAC1	-3.18431
PPIG	1.102			PIK3C3	2.19659
NFATC3	1.11778			C11orf58	-2.64902
YIPF4	1.58985			PDCD10	-2.73467
ARHGEF10L	-1.14065			S100A10	-3.91738
PLAU	-1.52819			HDAC3	-2.58906
NFAT5	1.59315			RPL15	-2.46419
PDCD6	-1.84203			KRT10	-3.5036
CXCL10	-2.06552			PARK7	-3.03456
GORASP1	-1.50015			TCEA2	2.127
NOP56	1.25283			SRP14	-3.27024
OLFML2B	-1.91075			UTP14A	-2.97887
TIAL1	1.30394			MYL12B	-3.144
SRP72	1.27347			ALDH9A1	-3.4212
OAS3	-2.06087			PSMA1	-3.07614
NKTR	1.16943			NAP1L1	-2.83684
MDM4	1.87363			APOLD1	-2.57452
SNRNP200	1.14653			COX7A2	-2.8284
KIAA0100	1.09968			TSC1	-2.51127
SMC4	1.16806			USP3	-2.24752
NR2C2	1.53994			EFR3A	-2.67699
CYLD	1.2238			DCAF8	-2.45507
ELF3	-1.76459			UQCRB	-3.67471
VPS37C	-1.62003			EIF3L	-2.32783
CDC27	1.08919			SLC35A1	-3.47245
ACD	-1.24598			NDRG1	-3.14983
ASH1L	1.30968			PFDN5	-3.10732
SMC3	1.51013			NAT1	-2.46751
RC3H2	1.06949			DYNLL1	-2.62733
MAGEF1	1.20765			VPS4B	-2.6003
EPB41	1.6951			SLC25A44	-3.27971
NPTX1	-1.1719			FAM136A	-2.20036
C17orf75	1.55491			C1GALT1C1	-2.80138
TMEM51	-1.56133			BBS1	-2.32841
CXCL3	-1.73787			SEC61G	-2.87819
MBD2	1.35153			DAZAP2	-2.58473
RDX	-1.40805			RLIM	-2.54167
INPP5E	-1.19661			MYD88	-3.54114
HGS	-1.61479			CISD1	-4.48711
MRPL22	-2.05086			REXO2	-2.58498
UBE3A	1.05741			ZNF274	-2.85902
CAPN2	1.11853			ATP8B1	-3.26952
ZEB1	1.19075			HDAC1	-2.72237
ISG15	-1.51511			CREB3L2	-2.97103
ACP2	-1.2626			TXNDC9	-2.55022
REPIN1	-1.40207			CLASP1	-3.07109
EED	1.24857			BZW2	-3.27537
GNPDA1	-1.77005			MRPL22	-4.24853
SORBS3	-1.06575			DOLPP1	-2.10967
ATXN2	-1.29372			SET	-2.56575
VASH1	-1.56765			DBI	-3.19743
RGS10	1.12017			PPIA	-3.40817
RPS20	-2.02143			LRRFIP1	-2.58943
MED14	1.08715			FAU	-2.58106
DSN1	1.13094			SLC25A5	-2.41865
THRAP3	1.9226			TRIP4	-2.39081
SLC22A14	-1.637			UBB	-2.45062
PLOD3	-1.37301			RPL30	-2.38847
RPL38	-1.77793			LRP10	-3.87459
UTP14A	-1.47014			XRCC2	-3.1004
PDLIM2	-1.0866			MAT2B	-2.46021
SEC63	1.25712			MTCH1	-2.63187
SLC2A4RG	-1.08154			DCP2	-2.93486
USP6	-1.50585			RTN4	-2.96878
PLA2G6	-1.01627			MRPL33	-2.64695
PTPRO	-1.02718			PSMA6	-3.24845
NDUFB3	-2.04334			C11orf49	-2.037
SOAT1	1.02725			MDH2	-2.48229
SERPINB9	1.1922			ZDHHC6	-2.09908
BCORL1	-1.03835			IMPA1	-2.9571
TRIP6	-1.04982			ATP6V0E2	-5.30634
GOLGA8A	1.70504			SSR4	-3.28479
SBNO2	-1.26141			PIGF	-3.42287
CDC14A	1.58147			RAD21	-2.41282
CUL2	1.18524			ACAD8	-2.90942
AKT1	-1.19952			DHX16	-2.41302
CDC42EP1	-1.28199			TOMM20	-2.40683
FAM53C	-1.33321			RBX1	-2.90049
VCPIP1	1.83594			LRRC8D	-3.42318
SCAND1	-1.31744			MKKS	-2.99228
LAMP3	-1.87198			YIPF2	2.25894
TUBA1B	-1.7876			GAPDH	-2.70476
ANKH	1.50326			DPP8	-2.64189
SIL1	-1.10036			USP6	-2.64311
NMB	-1.1626			GGCT	-3.01971
JRK	-1.16393			CROT	-2.733
GAS8	-1.01958			VGLL4	-2.28081
DCAF16	1.56408			RNF170	-2.4202
IQCC	-1.20544			UBXN2B	-4.04585
TMEM39B	-1.09752			HMG20A	-3.08946
RANBP9	1.51905			PEX14	-2.16932
SIGLEC1	-1.66765			CCDC59	-3.26407
PEX14	-1.19818			ACYP2	-3.02205
ACAD10	-1.15296			COX6B1	-2.96337
GIPC1	-1.05511			CALM3	-3.7562
PDPK1	1.10328			PHF11	-2.80715
MBTD1	1.42266			PSMC2	-2.25553
NLK	1.34726			TMCO1	-2.11936
IPO13	-1.00971			MKNK2	-3.27405
CFL1	-1.9787			VPS53	2.05497
WRNIP1	1.90952			SEMA4D	-2.98587
BCL2L13	-1.69762			GOLGA3	-2.70495
PHB	-1.03056			ITGAE	-2.95911
SGK1	-1.52266			HYOU1	-3.42415
PLEKHB1	-1.09409			THRAP3	2.29283
ADAMDEC1	-2.58651			RALA	-3.39726
KRT10	-1.48145			DERA	-2.94295
MRPL23	-1.23761			RNF44	-2.58451
NSD1	1.16741			RPA3	-2.33557
BCL7C	-1.06485			LYRM1	-2.50341
GNL3L	1.44294			E4F1	-2.91848
ZMYM6	1.23818			LYRM2	-2.42363
ALMS1	1.03391			ZMPSTE24	-2.67463
EXD2	-1.05093			CD81	-4.31821
RHBDF2	-1.26754			YWHAB	-2.13874
USP53	1.55922			C11orf68	-3.01399
CPT1A	1.23552			PPM1F	-3.19187
GSTZ1	-1.05653			RAB11A	-2.21321
MRPL44	1.40535			PACSIN2	-3.02183
STK17B	1.08851			TMEM87A	-2.12886
FBXL5	1.15038			SALL2	-2.3738
MAP3K1	1.09099			CACYBP	-2.6051
PKN2	1.0677			CETN3	-3.0936
TRMT61A	-1.07136			PRDX4	-3.19143
ECHDC2	-1.45234			ARHGEF2	-2.88643
PDGFC	-1.41216			POP5	-2.80223
IL32	-1.8094			METAP1	-2.97327
RTN2	-1.45335			FANCC	-2.19735
AHCY	-1.18288			EDEM1	-2.83315
WWC2	-1.02517			LSM1	-2.599
EZH1	1.10544			GNPDA1	-3.57991
PNPO	-1.3573			RASSF7	-2.16499
RIN2	-1.67997			GTF2H5	-2.76056
MAP4K5	1.03221			PLG	-2.01227
PSPC1	-1.22607			DOHH	-2.23416
MOSPD3	-1.20129			SDHB	-2.35203
CREBBP	1.20105			RWDD2B	-2.03728
TUBA3C	-1.13775			ITGAV	-3.81552
PAAF1	-1.05724			FAM20B	-2.36361
PLXDC1	1.1823			YPEL5	-2.26949
PHF3	1.4286			EDF1	-2.27066
PGF	-1.16437			TPI1	-2.24389
SLC7A8	-1.25445			SLC22A14	-2.33542
RGL1	-1.85009			EIF1B	-2.34569
SPATA2L	-1.28149			COX7A2L	-2.31496
COX4I1	1.10406			ISCU	-2.51663
DOCK9	1.17462			BSDC1	-2.23997
RNF123	-1.04469			CYTIP	-2.54824
PKD2	-1.02006			CCDC82	2.43861
PBRM1	1.21393			TIMM8B	-2.66984
ANXA2P1	-1.50965			DDX6	3.08983
MRC2	-1.18848			USP47	2.48119
SEMA4C	-1.02843			ZC3H4	-2.87728
CBX6	-1.45728			AKR1A1	-3.05273
LYRM4	-1.10846			CCND3	-3.67923
MIA3	1.06617			TMBIM1	-2.5988
SNX13	1.03059			ARHGEF6	-3.04671
BRD3	-1.12373			DNMT1	-2.21225
MGST3	-1.4558			COPS4	-2.1794
TLK1	1.29683			RNF139	-2.39705
HNRNPA1	1.33572			MAP7D1	-3.27567
TIMM50	1.41536			YTHDF2	-2.63036
COX6C	-1.75933			CSK	-2.51626
PNRC1	1.5965			PRB3	-2.27686
RFTN1	-1.69143			TMEM80	-2.97003
ACAD8	-1.01841			POLE3	-2.19333
SLC12A9	-1.38453			LASP1	-2.26513
SLC39A1	-1.15466			HINT1	-2.85448
GDAP2	1.24777			GABARAPL2	-2.05048
BTNL3	-1.30117			DECR1	-2.86863
IL6ST	1.36765			GLO1	-2.71248
LIPA	-1.93661			NDUFAF1	-2.61812
ADIPOR2	-1.34723			TRIT1	-2.95809
ZNF282	-1.09378			KIF3B	-2.14559
RHEB	-1.41149			TSPYL4	-2.13818
ACTA2	-1.46816			RHOG	-3.68361
DPYSL2	-1.74955			ATXN2L	2.07656
IFNAR1	1.75149			CHSY1	-3.95456
CLASP1	-1.25259			STAG3	-3.65077
ERI2	-1.09104			TNS3	-4.92263
CLIC5	-1.13214			RMI1	-2.50782
GTPBP10	1.38283			RDX	-2.52928
LDB1	1.04155			SUMO3	-2.59336
CUL3	1.20209			SS18L1	-2.35143
PRPF39	1.31606			MRPS27	-2.8082
SNRNP70	1.03168			WDR61	-2.1051
UBAC1	-1.18287			ANXA2P1	-2.13631
CYB5RL	-1.1805			ARL6IP5	-2.24521
SOS2	1.13819			RPL31	-2.43211
C1orf216	-1.10038			GATAD2A	-2.22955
APOC1	-1.34234			NDUFA8	-2.99372
SMC5	1.26009			CRLF3	-2.01966
PHC3	1.43492			POLR2H	-2.30157
PDS5B	1.1897			CRADD	-2.0884
HIPK2	1.18963			AACS	-2.21738
GAR1	-1.14436			PDE4B	-3.28651
YEATS4	1.46207			PAPSS1	-3.42642
KLHL20	1.13033			DPYSL2	-4.32646
BAP1	-1.10986			NPTN	-3.14838
GOLGA3	-1.44933			TRAM1	-2.59268
MNT	-1.23552			C3	-3.31166
ZBTB1	1.13213			HPS6	-2.67073
IFFO1	-1.21995			TTC31	-3.19681
CALCOCO1	-1.29626			ADAR	-2.96563
ZNF768	-1.18704			REPIN1	-2.00094
CENPB	-1.68636			PTDSS1	-2.17961
BANF1	-1.62208			FBXO46	-2.07395
PLIN3	-1.31275			PCF11	-2.11547
PPOX	-1.02057			GBE1	-2.79506
TRMT5	-1.76206			MATR3	-2.48774
ACADSB	1.13083			SPATA2L	-2.52473
TMEM80	-1.10609			POGK	-2.04722
DUSP3	-1.57342			MRPL23	-3.09088
NPL	-1.71258			PGM1	-2.51663
OASL	-1.20523			ANKS1A	-2.79858
TMEM214	-1.13428			SLC26A2	-2.24055
SVIL	1.00064			MPV17	-2.43176
HDAC2	-1.5676			TRIP12	-2.35739
VAT1	-1.2095			GORASP2	-2.25038
CAPN1	-1.12511			ECE1	2.66471
PDE4C	-1.79489			ROCK2	-2.12493
YTHDC2	1.05609			FAM53C	-3.47791
TRIM68	-1.04683			LSM3	-2.03038
FANCC	-1.0131			VEGFB	2.11575
RAB14	1.01787			CNIH4	-2.64398
BZW2	-1.08128			UBE4A	-2.13794
PNPLA6	-1.48819			ALG5	-2.80116
MMP9	-2.80691			TSPYL1	-2.145
APOLD1	-1.34593			PPP2CA	-2.01648
NDUFB2	-1.2576			ACTN1	-3.47467
CALM3	-1.70656			OAZ1	-2.26216
DFFB	-1.05723			PGF	-2.1506
ALG6	-1.54393			BTBD1	-2.44627
ADAP1	-1.45451			HLA-F	-2.12174
MTMR12	1.34517			C16orf70	2.37012
FLVCR2	-1.28598			NOL7	-2.17622
RCAN3	1.34199			PSPC1	-2.54576
POGK	-1.08959			HAUS2	-2.09822
BTD	-1.03182			MAEA	-2.27952
ECM1	-1.28723			ARMC7	-2.0695
CPM	-1.32201			IMP3	-2.90461
SLC25A22	-1.24054			SDCBP	-3.17576
WDR33	1.06142			DOK1	-2.95478
CCDC85B	-1.08358			NDUFA1	-2.8156
RHOG	-1.23505			UTP18	-3.41387
AMDHD2	-1.36805			CAPZA2	-2.75966
RPS14	-2.20982			PRDX1	-2.6167
OPA1	1.04037			ATP2B4	-2.90574
PMP22	-1.6522			SGTA	2.32897
GIN1	-1.49984			SKIV2L	-2.49277
FAM169A	1.23217			NOTCH1	-2.21651
RPS6KA4	-1.01065			NDUFS5	-2.95417
CYB5R3	-1.21341			PGP	2.38206
RPS19	-3.02534			ZNF22	-2.77557
CAMK1D	1.5027			KLF12	2.17524
PLG	-1.15781			AUH	-2.21845
FBXL7	-1.1635			MAT2A	-2.08333
LY96	-1.64917			MRPL17	-2.26867
FUS	1.20176			SAE1	-3.60351
ETAA1	1.09098			S100PBP	-2.17034
CCL20	-1.41876			UFC1	-2.52213
RIN1	-1.0092			FUS	2.39312
GRAMD4	-1.19501			GALNT11	-2.69389
IREB2	1.31162			EVI2A	-2.87098
ENTPD4	1.09234			TGFB1	3.38044
RINT1	1.1569			ATP6AP1	-2.64114
ZNF345	1.22784			TRIM68	-2.85896
HLA-G	-2.10769			HSD17B12	-2.12776
CPSF6	1.40826			GEMIN6	-2.43558
LIMS2	-1.13572			RLN2	-2.18502
FAM135A	1.1979			TSPAN31	-2.77781
ESF1	1.15181			DFFB	-2.45891
SLC25A44	-1.22329			ABHD3	-2.66504
GTF2H5	-1.36679			ZNF14	-3.10642
BAG2	1.26645			SNRPF	-2.76901
CDK5R1	1.38822			CATSPER2	-2.42955
C16orf72	1.52097			WIPF1	-2.32668
SMAD5	1.27524			LZTR1	-2.77341
HSP90AA1	-1.46421			MLLT11	-2.29015
USP34	1.00483			TMEM104	2.03523
CANT1	-1.06036			YTHDF1	-2.21038
FKBP4	-1.06385			GSTO1	-3.56084
IDO1	-1.80692			ACOT13	-3.25163
ARFGAP1	-1.04895			GTF2A2	-2.08539
TRIB1	-1.48051			ALCAM	-3.12358
CATSPER2	-1.43725			DENND5A	-2.77093
MITF	-1.35257			PUS3	-2.11674
DCAF8	-1.2766			TNFAIP8	-2.64887
SMARCA5	1.62389			EHD1	-2.62956
LRP10	-1.53655			AP2S1	-2.80725
LRCH4	-1.3766			PEX11B	-2.20797
AMT	-1.03703			NUCB2	-2.92293
RING1	-1.13387			C1orf216	-2.79779
CD81	-1.53419			UNC50	-2.36615
PRKAG2	1.00999			CETN2	-2.27459
ARAP3	-1.12452			SURF2	2.12106
KIAA0513	-1.34659			CD63	-2.94678
PRDX4	-1.00341			POT1	-2.61944
HFE	-1.06655			PPP1R11	-3.26662
CISD1	-1.61681			CPNE3	-2.3252
YWHAZ	1.04301			LPP	-2.29594
LZTR1	-1.39332			TXNRD1	-3.33764
MFSD6	1.48506			ACAA1	-2.1883
NDUFA8	-1.07364			PPIH	-2.17612
PRRC1	1.11998			NFAT5	2.12993
MX1	-1.28559			MOSPD3	-2.09735
MANEA	1.07142			IFFO1	-2.76986
ITGAV	-1.50046			TIMM50	2.29916
ARHGEF2	-1.52327			MCM3	-2.31535
RNASE1	-2.16019			HPRT1	-2.08342
LGALS1	-1.39093			PEF1	-2.02563
S100A10	-1.38502			WDR47	-2.10581
SIDT2	-1.22448			GAR1	-2.69584
GSTM3	-1.08781			TRAPPC4	-2.01732
CNIH4	-1.06965			NDUFB8	-2.04421
ATG12	-1.04534			CAB39	-2.7228
GFOD1	-1.07773			SH3GL1	-2.61937
CHSY1	-1.43411			HDGF	-2.33521
ATP1B1	-1.14128			SCAND1	-2.13254
MAFB	-1.51202			KRCC1	-2.87206
DNMT3A	1.21144			HLTF	-2.8323
UQCRQ	-1.40371			AHCYL1	-2.45238
NXPH4	-1.25031			ACAP2	-2.26198
COX10	-1.07484			GMPR2	-2.00006
UCP2	-1.31783			COMMD10	-2.22033
GPNMB	-2.30239			FKTN	-2.99892
ALCAM	-1.44852			RING1	-2.06674
C3	-1.55592			ARPC1B	-2.57805
MPP3	-1.17894			LY96	-4.70994
TAF15	1.34183			MDH1	-2.07898
SAE1	-1.42497			XPC	-2.01286
STARD8	-1.16035			MRPS31	-2.55607
AKAP8L	1.02475			SS18L2	-2.10958
ZNF665	-1.44774			VPS72	-2.06071
FXYD3	-1.12555			YIPF3	-2.20478
ALKBH1	-1.10544			CBX7	-2.83753
DAB2	-1.29647			GNPAT	-2.16987
TACC3	-1.08039			LIPA	-3.15802
FGF6	-1.44588			AHCY	-2.62772
LUZP1	-1.08276			DAD1	-2.15801
ACP5	-1.52313			ATIC	-2.61129
CADM1	-1.10582			UCHL5	-2.38175
EHMT1	1.31845			EIF3H	-2.33259
FBXO11	1.14255			CPOX	-2.96728
GLUL	-1.95244			CCNG1	-2.02322
CHI3L1	-1.43295			REEP5	-2.18897
GCA	-1.31067			GMFB	-2.49895
ZNF292	1.19796			MANF	-2.4945
UBXN2B	-1.40848			SPATA5L1	-2.23533
ARHGDIB	-1.1995			CIB1	-2.40152
SLC7A7	-1.11878			EVL	-3.46997
PRKAR2B	1.58187			AASDHPPT	-2.06488
CAMK4	1.1597			HMGN4	-2.01584
NOTCH1	-1.42038			ZNF232	-2.60227
ATP2B1	1.22909			ZNF518A	-2.35759
ABCG1	1.30154			AMDHD2	-2.31074
ZNF544	-1.04792			PJA2	-2.07513
MAP7D3	1.16759			ERP29	-2.21909
SSR4	-1.07205			NEIL1	2.4823
CCDC59	-1.40812			ARAP3	-3.0239
HOXC13	-1.33499			MGST3	-2.50848
SF3B4	-1.18749			PRMT7	2.15951
ANO10	-1.01093			RSAD1	-2.21617
RPL22	-1.37699			PKD2	-2.29527
AMFR	1.49575			SERTAD2	-2.45532
CSDE1	1.48305			M6PR	-2.22776
GLRX	-1.35564			ACVR2A	-2.01074
CROT	-1.01849			ARL8B	-2.40398
RSAD2	-1.29867			NCOA4	-2.62728
ALK	-1.14786			CBX6	-2.78761
CD28	1.09002			NUP37	-2.41838
MAP7D1	-1.15453			CHMP5	-2.9223
RHBDD3	-1.05504			MRPL15	-2.88283
CDKN1A	-1.08711			SLC38A2	-2.58948
CREB3L2	-1.2592			NDUFA3	-2.72552
MBNL1	1.03939			CDKN2AIP	-2.1121
CYP2R1	1.19929			EIF2S1	-2.03583
ATF5	-1.31054			ENOPH1	-2.10959
SLC31A2	-1.00465			NOP10	-2.67907
ATF3	-1.58263			PNPO	-2.70401
SH2D4A	-1.13663			TM2D1	-2.28016
TMF1	1.26565			ASXL2	-2.28876
DOCK1	-1.01512			INPP5E	-2.35438
RNF141	1.3163			ATP6V1A	-3.15261
VEZT	1.22931			TALDO1	-3.03077
FLRT1	-1.15699			CPT1A	2.15734
HECW1	-1.09822			RCBTB2	-3.39702
P2RY10	1.05092			UBE2V2	-2.2895
SPSB3	-1.06614			RHBDF2	-2.27037
SH3GLB2	-1.14313			RPA2	-2.2662
DENND4A	1.1357			CLIC1	-2.41035
BPTF	1.37417			SLC12A9	-2.08071
CTNNBL1	-1.15814			DUSP22	-2.13112
ATP8B1	-1.41345			HIGD1A	-2.22775
ITGAE	-1.03087			NDUFV1	-2.10347
PLA2G12A	1.14235			GSPT2	-2.51629
A2M	-1.42297			POLR1D	-2.24804
R3HDM2	-1.16103			GCA	-4.41467
TIMM8B	-1.31681			ACVR1	-3.34819
HYOU1	-1.36352			DCTN3	-2.12475
LAP3	-1.30433			ALKBH1	-2.34089
RPL27A	-2.39422			AP2A2	-2.1463
ATP11A	1.0958			CYFIP1	-3.74351
WBP2	-1.48356			PSMA4	-2.04329
CCDC88A	1.08611			FAM117A	-2.81728
STMN3	1.59145			TNIP1	-2.95478
LHFPL2	-1.3931			COPS7A	-2.13286
AKR1A1	-1.17402			GLUL	-3.64593
PACSIN2	-1.09258			CPSF7	-2.14064
CCNK	1.74878			CD58	-3.42887
PASK	-1.12033			CSNK2B	-2.04116
TMEM156	1.39445			DENND4B	-2.14527
PDE4B	-1.22364			VPS37C	-3.30362
SERPING1	-1.37637			RAPGEF6	-2.4635
CAPZA2	-1.09272			VAMP8	-2.15196
EHD1	-1.22585			NDUFAB1	-2.33971
APP	1.03329			CYB5R3	-2.19022
MGLL	-1.06736			ANKRA2	-2.58082
ETV5	-1.10647			THYN1	-2.11612
MYD88	-1.19486			ZNF768	-2.44996
SCNN1A	-1.10209			MAP2K2	-2.13044
FKBP11	-1.20096			WDR73	-2.09137
YOD1	1.1885			FARS2	-2.1238
EPHB2	-1.03691			PTTG1IP	-2.72173
CCRL2	-1.001			TM2D3	-2.08961
GFM1	1.36074			INPP1	-2.56308
GSTO1	-1.2159			NIF3L1	-2.15889
PPM1F	-1.4575			PUM2	-2.05769
SURF2	1.16969			SLC36A1	-2.6123
NFKBIA	-1.16508			LEPROTL1	-2.32286
TNFAIP6	-1.45458			TACC3	-2.24486
LFNG	1.30178			CEBPB	-4.0614
MAFF	-1.01381			LDHB	-2.34291
FAR2	-1.01281			INTS12	-2.00388
EVL	-1.27619			FASTKD3	-2.66306
PLA2G4C	-1.18443			TSEN34	-2.68759
MAP2K7	1.12253			ADAP1	-2.48179
F2R	-1.63991			FHOD1	-2.77313
ATP2B4	-1.2382			AGL	-2.64995
SPINK1	-1.49612			ATXN1	-2.73169
APOE	-1.00218			MCCC1	-2.15049
FN1	-1.67795			VIM	-2.1844
TUBB1	2.15594			AP2M1	-2.44701
TPRA1	-1.00225			ACYP1	-2.13433
SLC38A6	-1.08059			EXOC5	-2.07703
C18orf25	1.33577			ARFIP1	-2.35644
HMGB2	-1.27563			EIF6	-2.0903
MBIP	1.25115			CTSH	-3.80171
AKR1C2	-1.11157			SNUPN	-2.08666
HPS6	-1.04483			ASNSD1	-2.06669
CYCS	-1.36283			GYG1	-2.56121
EP300	1.20883			PDIA5	-2.48223
RNF125	1.20321			IFITM2	-2.98706
TRIM36	-1.18324			CDC14A	2.29989
E4F1	-1.23247			PLIN3	-2.83571
TAPT1	1.25693			MAN2B2	-2.08528
AUTS2	-1.1495			CTSF	-2.35496
BMPR2	1.08386			RPS6KA1	-2.264
CD200	1.05854			ZNF217	-2.72614
ACVR1	-1.01465			MCRS1	-2.41809
ACTN1	-1.00167			MKNK1	-2.3813
ZNF274	-1.10907			MRPL11	-2.22551
ANP32B	-1.09809			C1D	-2.17164
NOL10	1.2605			OAZ2	-3.10689
CTNS	-1.11193			TMEM123	-2.91888
FOS	-1.57277			IFT88	-2.45986
PAQR4	-1.12387			PLAC8	-2.27309
SEC16A	-1.14903			ZNF544	-2.25704
MDM2	1.19681			UBAC1	-2.2193
MARCKS	-1.37518			NFU1	-2.33984
STK4	1.07201			CAPZB	-2.17688
IBSP	-1.16275			NCKIPSD	-2.57572
ZNF480	1.14029			LPAR6	-2.72147
PROCR	-1.04619			MDM4	2.23698
PGP	1.26363			CSTF3	-2.06506
HSD11B1	-1.00836			MRPL39	-2.12362
MTMR10	1.33868			MSL1	-2.36756
REL	1.1715			ATP6AP2	-2.38605
LRRC8D	-1.0657			CANT1	-2.08058
PPP1R11	-1.01434			CDK4	-2.01113
DCAF13	1.02063			PMVK	-2.20194
PAFAH1B2	1.08579			ATP1A1	-2.12618
PFKFB3	-1.28115			RIC8A	-2.41741
RBM47	-1.1683			TNFRSF1A	-3.28174
AZGP1	-1.10915			CX3CR1	-3.79681
ATAD2	1.00326			PSMB10	-2.17408
TSPYL1	-1.11195			NMI	-2.21487
CEBPB	-1.39293			ORAI3	-2.06767
STXBP2	-1.2363			TXLNA	-2.38968
GTF2F2	1.0416			LSM5	-2.16931
ME1	-1.06097			STYXL1	-2.31785
UBE2D1	1.1757			OSTM1	-2.041
CHMP5	-1.02898			FKBP11	-2.7365
DOCK4	-1.58978			VAT1	-2.42734
ADAR	-1.0254			GORASP1	-3.09939
MS4A4A	-1.25396			ZBTB38	-2.05549
LGMN	-1.22988			VILL	-2.00784
MYL12A	-1.01127			AMIGO2	-2.72936
C20orf27	-1.09473			GPN3	-2.53879
ITGA5	-1.33607			ZNF91	-2.02754
UTP18	-1.15703			MMP9	-6.29473
RPL30	-1.0937			AMT	-2.04672
IFIT1	-1.13699			SIDT2	-2.73531
MKNK2	-1.22616			KIAA0232	-2.33266
ACTR8	1.04219			RASGRP1	-2.64144
CTSH	-1.15341			PFN1	-2.54265
OLR1	-1.62245			UFSP2	-2.25892
SLC44A1	1.24098			SLC27A3	-2.83299
PPP1R15A	-1.27422			APOO	-2.11589
CYP27A1	-1.09847			ORMDL2	-2.4123
CYP27B1	-1.02168			FTO	-2.20004
NACA2	1.74701			PLOD3	-2.95522
RHOB	-1.08966			TBC1D10B	-3.22261
DSE	-1.10643			ECHDC2	-2.82941
ARHGEF3	-1.09133			HMGN3	-2.03858
SMCHD1	1.08929			NOC3L	-2.21705
NRIP3	-1.18815			DDIT3	-2.8574
TXNRD1	-1.01605			NR4A1	2.12273
BCKDK	-1.11367			CYCS	-2.47773
ADAP2	-1.19331			TPRKB	-2.2695
IRF2	1.14924			E2F3	-2.01791
UQCRB	-1.28377			LSM7	-2.3764
RFX7	1.11333			MMP25	-2.14278
EIF3A	1.19463			HNRNPD	-2.0635
S1PR1	1.23776			BCR	-2.16294
MKNK1	-1.10335			SGK1	-3.3885
FKTN	-1.2864			ZNF189	-2.20425
FSCN1	-1.21948			ERMP1	-2.13956
GHITM	-1.3062			PIGP	-2.72228
PDE12	1.18648			ALPK1	-2.22959
CBL	1.35385			TSPO	-2.3383
GCC2	1.33965			EIF4E	-2.35085
RALGPS2	1.28176			CXXC1	-2.24898
RABGGTB	1.17966			GALC	-2.17642
VBP1	-1.0946			GCHFR	-2.23899
ERGIC2	1.06023			ARHGEF10L	-2.1065
BTBD2	-1.33357			AKAP9	2.00123
TSC22D2	1.18873			CTDSP1	-2.06514
GNB1	-1.0361			DVL3	-2.03385
PPIA	-1.2435			COMMD8	-2.03757
MAPK8IP1	-1.15334			IGF2R	-2.17565
RPL36	-1.60441			EFHD2	-2.61727
AKIRIN1	1.00486			ISG20	-2.42952
CIB2	-1.10819			S100A8	-2.76339
TMEM176A	-1.5393			ACADM	-2.37405
MIA2	-1.05353			EBNA1BP2	-2.0162
NISCH	-1.01416			SUCLG2	-2.07947
NDRG1	-1.08126			ATP6V1H	-2.07044
CD14	-1.0075			WSB2	-2.21721
ADM	-1.2585			TBC1D4	-2.9174
EEF2	1.23025			RAB11FIP1	-2.23667
NTRK3	-1.05745			ECHS1	-2.16382
FIP1L1	1.09019			RNF123	-2.34487
GNA15	-1.13526			ATP6V1B2	-2.61555
TGM3	-1.0608			TAF1A	-2.68726
PLOD1	-1.04945			MMS19	-2.00493
ATP6V0A1	-1.05445			BANF1	-3.79084
CCR1	-1.27282			GIT1	-2.13606
ZNF706	-1.15238			MAP2K4	-2.25234
GBP1	-1.06954			UCP2	-3.32236
CLEC16A	-1.04446			SCAP	-2.07933
EEF1A1	-1.70572			HEXB	-2.05845
AVPI1	-1.00961			GCLM	-2.28181
CAPG	-1.14713			STOM	-2.00263
SFPQ	1.0967			IL4R	-2.45546
PTPRJ	1.07623			METTL4	-2.0221
C11orf1	1.0648			ITK	-2.46959
GDF3	-1.18479			GLA	-2.78288
TMCO3	1.08833			PCTP	-2.30033
A1CF	-1.11425			CYB5B	-2.06183
DCP2	-1.18171			SLC38A6	-2.41964
ANP32D	-1.06314			HCK	-3.15123
CSGALNACT2	1.03099			MITF	-2.44679
CYFIP1	-1.33524			ICAM2	-2.23328
CX3CR1	-1.06218			S100A11	-2.37471
SDC2	-1.59377			MXI1	-3.18542
NUCB1	-1.10363			TUBD1	-2.07204
RPL31	-1.04895			PIP4K2A	-2.80996
PIK3R1	1.08656			ACTA2	-2.92984
HNRNPF	1.08076			FRAT1	-2.33916
PPIB	1.09275			KLHL2	-2.55705
SLC7A11	-1.32418			CREG1	-3.17833
BOLA1	1.20737			ARHGEF18	-2.29283
DMC1	-1.49506			RGL1	-3.14383
STATH	-1.10374			MARCKSL1	-2.44238
NEIL1	1.10281			LGALS1	-3.16857
HTRA1	-1.19699			ACD	-2.09558
AP2S1	-1.03047			ADAMDEC1	-4.3819
CEBPZ	1.05388			LYRM4	-2.58543
CCDC68	-1.0479			WAS	-2.41142
IER3	-1.14315			TUBA3C	-2.02142
REXO2	-1.09502			TRIM52	-2.14058
OR2B2	-1.16978			CADM1	-2.25913
CDK6	1.1547			SNX10	-3.13374
FLRT3	-1.06667			GLB1	-2.13734
IFNA8	-1.01732			RXRA	-2.34322
TNIP1	-1.08905			IRF9	-2.4517
ZNF507	1.00926			RGS19	-2.20178
TAS2R9	-1.23336			SIDT1	-2.21124
TGFBI	-1.23761			NHP2	-2.43202
DHRS9	-1.1865			SNRPD2	-2.07191
PMPCB	-1.0335			ATP6V0B	-2.29241
CXCL9	-1.2395			MRPL13	-2.20064
GLRA2	-1.01633			PLIN2	-2.31899
FCGR3B	-1.1244			NUMB	-2.27866
CEACAM6	-1.07181			ZFYVE16	-2.03034
MAB21L1	-1.00724			IMPDH2	-2.20854
ANTXR1	-1.0891			KIAA0513	-2.26999
B4GALT5	-1.03816			TMEM51	-2.68556
HTR2A	-1.01112			PFN2	-2.36651
SUMO4	-1.05138			NFE2L3	-2.43216
SH3GL3	-1.10291			UBE2M	-2.22761
ARHGEF6	-1.07766			GFOD1	-2.24774
ALX1	-1.11504			ZNF430	-2.01862
CASP2	1.09716			F2R	-3.05799
SLCO1B1	-1.03912			SF3B4	-2.11623
OR2C1	-1.00947			IL32	-3.63268
BMP10	-1.06918			FAM171A1	-2.12982
SPARCL1	-1.00289			CD2	-2.40128
BIRC3	1.04625			TAGLN2	-2.0206
MT1M	-1.04278			IRF1	-2.2706
A4GNT	-1.06765			ANXA5	-2.17728
ASXL2	-1.04006			TMEM41B	-2.29298
RPL35A	-1.23659			HEBP1	-2.78397
SEMA3E	-1.00741			RNF220	-2.25915
RFX1	1.05788			PPP4R1	-2.17875
BMX	-1.10019			CCDC92	-2.2854
IL1B	-1.23545			TGFBI	-3.48818
PLEKHG6	-1.02444			PTAFR	-2.85364
ZBTB33	1.17183			NAGK	-2.72581
C8B	-1.03359			MANSC1	-2.74169
IL21	-1.02372			GUK1	-2.77589
CHRM3	-1.02065			FRAT2	-2.41318
AOX1	-1.13473			CTNNBL1	-2.23183
ZNF536	-1.01866			P2RX4	-2.17984
ADIPOQ	-1.06209			LAMP2	-2.41177
DSG3	-1.11892			LXN	-2.71885
SLC34A2	-1.55846			P2RY6	-2.10514
HMGCS2	-1.01686			CSRP1	-2.06761
INHBC	-1.03482			IL10RB	-2.13713
UBA52	-1.28108			SEC14L1	-2.1871
PTGS2	-1.12556			LAP3	-3.24292
MB	-1.04238			TM6SF1	-3.36582
CCL11	-1.00963			YWHAH	-2.67096
ZNF428	-1.03029			LAX1	-2.04767
PLCH1	-1.03895			FAIM	-2.30962
AKR1D1	-1.30233			BTBD3	-2.03852
SPP1	-1.35253			CLEC4A	-3.03341
SPHK2	-1.06736			LSR	2.12663
CTAGE1	-1.05121			ITGB3BP	-2.10442
PTPRC	1.00218			SLC25A20	-2.09219
C1orf105	-1.00771			GLRX5	-3.07975
C5AR1	-1.17347			MARCKS	-3.00738
TIPIN	-1.14419			CORO1C	-2.26626
AMELX	-1.02776			HGS	-2.51321
VCAN	1.02655			NMB	-2.6025
JUND	-1.04582			SH3BGRL3	-2.37232
CCDC6	1.04564			RIN2	-3.52926
RPL4	1.12894			LHFPL2	-3.05797
PLA2G7	-1.10189			CCR1	-3.79793
EGR1	-1.09296			TRAPPC6A	-2.10586
				HAUS4	-2.36698
				WWC3	-2.14539
				GSTM3	-2.4231
				RPS23	-2.15589
				CD59	-2.13662
				ATOX1	-2.21545
				NPL	-3.37299
				LTA4H	-2.57715
				HMBOX1	-2.32406
				PFKFB3	-2.63049
				GBP1	-3.62762
				MTA2	2.29935
				KCTD12	-2.85698
				UBE2L6	-2.2655
				LSM2	-2.1003
				PAM	-2.15627
				CSGALNACT1	-2.94571
				PEA15	-2.08819
				SPOCK2	-2.47236
				CASP5	-2.78289
				DAB2	-2.33818
				MAPKAPK3	-2.20059
				MXRA7	-2.99055
				TMEM14A	-2.43102
				GYS1	-2.10936
				CALCOCO1	-2.69947
				RBM47	-2.29265
				DDX60	-2.09436
				SH3YL1	-2.10264
				LTB	-2.42697
				GAB2	-2.33136
				GPNMB	-3.45636
				SDF2L1	-2.13523
				MT1G	-2.6538
				SUCLA2	-2.05316
				HLX	-2.35196
				SLC7A7	-2.94569
				CDC25B	-2.49225
				GOLGA8A	2.06035
				SKAP2	-2.54626
				ABCA7	-2.52015
				PROCR	-2.44672
				OAS2	-2.08716
				B4GALT5	-2.92797
				CAPG	-2.44925
				VASH1	-2.39451
				PISD	-2.15194
				NFKBIA	-2.18838
				DRAM1	-2.96974
				ME1	-2.39803
				TKT	-2.00797
				SMAD7	-2.33543
				FKBP5	-2.43296
				BCKDK	-2.19044
				BAG1	-2.07374
				CD3D	-2.24332
				CRYZ	-2.69068
				KRT23	-2.55293
				ATP1B1	-2.28414
				LAMP3	-3.19744
				SLC2A6	-2.00102
				C5AR1	-3.53305
				DOCK4	-2.91155
				TLR1	-2.40886
				AKR1C2	-2.22982
				SCRN1	-2.00543
				CHI3L1	-5.01623
				WBP2	-3.08155
				FCGR3B	-4.04334
				CENPB	-2.75574
				CAT	-2.08723
				CPM	-2.45571
				TIMP1	-2.59488
				PILRA	-2.22404
				AKT1	-2.66079
				ASCC2	-2.43385
				LGALS3	-2.41952
				GNAI2	-2.8616
				TXN	-2.33116
				UQCRC1	-2.18028
				PPT1	-2.25831
				SPINK1	-2.66524
				ITGA5	-2.94185
				KMO	-2.52491
				MNDA	-2.5609
				SERPINA1	-2.78101
				MGAM	-2.91595
				PNPLA6	-2.56476
				SLCO2B1	-2.20756
				NT5E	-2.2676
				HLA-DMB	-2.21918
				GPD1L	-2.19001
				PRF1	-2.4979
				ALOX5AP	-2.23823
				ADM	-3.6357
				SLC31A2	-2.21936
				DUSP3	-2.25696
				MREG	-2.79391
				CRIP1	-2.1773
				IDO1	-3.66354
				LMNB1	-2.2252
				NCF2	-2.19502
				HLA-DMA	-2.0532
				RHOC	-2.13171
				PMP22	-2.18685
				IFI35	-2.16683
				NELL2	-2.39685
				GRINA	-2.66174
				ACP2	-2.12066
				PLAU	-2.23496
				PYGL	-2.24868
				PASK	-2.20996
				LILRB3	-2.52121
				BTNL3	-2.33668
				BASP1	-2.37466
				RTN1	-2.18879
				PRR5L	-2.15169
				MX2	-2.2714
				HERC5	-2.41616
				IRF3	-2.53421
				FCGR2B	-2.65358
				RAD51AP1	-2.02235
				PLEKHB1	-2.39199
				RALB	-2.13158
				IL13RA1	-2.2414
				PLA2G7	-2.69503
				TNFAIP6	-4.06841
				CD14	-2.59385
				ISG15	-2.66589
				CXCL3	-2.80278
				UBA1	-2.04571
				ACSL1	-2.62143
				OAS3	-2.55938
				TSPAN5	-2.27864
				CXCL6	-2.48492
				TUBB1	2.52121
				SLPI	-2.18784
				PDGFC	-2.41169
				ANPEP	-2.06948
				FRMD4B	-2.2347
				MAFB	-2.4498
				KLRF1	-2.37801
				HPSE	-2.24067
				OLR1	-2.84238
				VNN2	-2.14576
				QPCT	-2.80985
				SDC2	-2.55671
				MYL9	2.44096
				MAFF	-2.07083
				FUCA1	-2.5112
				CD9	-2.53462
				PECAM1	-2.13932
				ZYX	-2.17548
				MX1	-2.59358
				IER3	-2.11079
				PI3	-2.47721
				CYP27A1	-2.01609
				ANXA3	-2.79922
				DHRS9	-2.41424
				IL1R2	-3.52326
				CCL4	-2.19635
				PTGS2	-2.66768
				CA2	-2.52216
				ARG1	-2.19885
				NCAPG2	-2.02764
				FN1	-2.05956
				RSAD2	-2.70335
				CEACAM6	-2.21188
				SNCA	-2.02892
				PRKY	-2.2196
				CXCL10	-3.11819
				FPR2	-2.94494
				GPX3	-2.08511
				SELENBP1	-2.16147
				S100P	-2.85726
				TLR5	-2.01562
				SPP1	-3.39144
				IL6	-2.02041
				HSD11B1	-2.20054
				FFAR2	-2.11887
				OLFML2B	-2.16608
				MS4A4A	-2.11822
				IL1B	-2.58509
				IFIT1	-2.44847
				RNASE1	-2.17453
				TMEM176A	-2.26716
				CXCL5	-2.3658
