# Supplementary material for: Bioinformatics Analysis of Persistent Dysregulated Expression of Genes Involved in HCV‐Induced Neurological Disorders and Liver Injuries After DAA Treatment Through Weighted Gene Co‐Expression Network Analysis
Source: Health Sci Rep. 2025 Nov 16;8(11):e71488. doi: 10.1002/hsr2.71488 (PMC12620564; doi:10.1002/hsr2.71488)
Supplement: Supplementary file 3 — Supplementary Data File 3. Common genes between DEGs_H‐post as well as DEGs_H‐pre and genes in modules blue and green. [file HSR2-8-e71488-s001.xlsx]

## Sheet: Sheet1
Supplementary data file 3. Common genes between DEGs_H-post as well as DEGs_H-pre and genes in modules blue and green.
common genes between DEGs_H-post and blue	common genes between DEGs_H-post and green		common genes between DEGs_H-pre and blue	common genes between DEGs_H-pre and green
ADAP1	ACAP2		GRINA	ATG3
ADAR	ACSL1		TBC1D10B	SBNO2
AKR1A1	ADM		PLD3	SGK1
AKT1	ANPEP		GIT1	RIN2
AP2A2	ANXA5		DNM2	UBAC1
AP2M1	ARL8B		TGFB1	MNT
AP2S1	ATP6AP2		FHOD1	PLIN3
ARHGDIB	ATP6V0B		SH2B2	DUSP3
ARHGEF2	ATP6V1A		GORASP1	NPL
ATP1A1	ATP6V1B2		ACD	MMP9
ATP6AP1	B4GALT5		HGS	FLVCR2
BANF1	BASP1		PLOD3	LY96
BCKDK	C3		AKT1	TRIB1
BCR	C5AR1		SCAND1	KIAA0513
CALCOCO1	CAPG		TMEM39B	ITGAV
CALM3	CAPZA2		CFL1	LGALS1
CANT1	CCR1		PLEKHB1	S100A10
CAP1	CD14		RHBDF2	CHSY1
CAPZB	CD58		CBX6	MAFB
CBX6	CD63		ZNF282	C3
CCND3	CEBPB		DPYSL2	GLUL
CD81	CHSY1		LDB1	UBXN2B
CDC25B	CLEC4A		SNRNP70	SLC7A7
CENPB	CLIC1		BAP1	CDKN1A
CFL1	CORO1C		CALCOCO1	SLC31A2
COPS7A	CREG1		CENPB	ATF3
COX6B1	CYFIP1		BANF1	CCDC88A
CPSF7	DAZAP2		TMEM214	LHFPL2
CSK	DENND5A		CAPN1	PACSIN2
CSNK2B	DRAM1		PNPLA6	CAPZA2
CSRP1	DUSP3		CALM3	GSTO1
CTDSP1	EFHD2		ADAP1	NFKBIA
CXXC1	FFAR2		RHOG	MAFF
DBI	FPR2		RPS19	MARCKS
DENND4B	GAB2		CANT1	PFKFB3
DPYSL2	GALC		ARFGAP1	RBM47
DUSP22	GAPDH		LRP10	CEBPB
DVL3	GLA		CD81	UBE2D1
EDF1	GLB1		LZTR1	NRIP3
EVL	GLUL		ARHGEF2	TXNRD1
FHOD1	GMFB		UQCRQ	ADAP2
GIT1	GSTO1		UCP2	MKNK1
GNAI2	GYG1		TACC3	NDRG1
GORASP1	HCK		ARHGDIB	CD14
GORASP2	HEBP1		SF3B4	ADM
GRINA	HEXB		MAP7D1	GNA15
GYS1	HLX		ATF5	CCR1
HCLS1	HPSE		SH3GLB2	CAPG
HDAC1	IER3		R3HDM2	CSGALNACT2
HGS	IGF2R		HYOU1	CYFIP1
HLA-DMA	IL10RB		WBP2	IER3
HLA-DMB	IL13RA1		AKR1A1	TGFBI
HMG20A	IL1B		MYD88	B4GALT5
HYOU1	IRF1		PPM1F	IL1B
IFI35	IRF9		EVL	C5AR1
IRF3	ITGAV		SEC16A	PLA2G7
ITGA5	KCTD12		PPP1R11
LRP10	KIAA0232		STXBP2
LSM1	KIAA0513		ADAR
LSM2	KLHL2		ITGA5
LZTR1	LAMP2		MKNK2
M6PR	LASP1		PPP1R15A
MAN2B2	LGALS1		BCKDK
MAP7D1	LHFPL2		PPIA
MCRS1	LILRB3		RPL36
MKNK2	LRRFIP1		PLOD1
MTCH1	LY96		NUCB1
MYD88	MAFB		AP2S1
NDUFA1	MAFF		TNIP1
NDUFAB1	MAPKAPK3		JUND
NHP2	MARCKS
NOP10	MKNK1
PEF1	MMP9
PFN1	NAGK
PLEKHB1	NCF2
PLOD3	NCOA4
PNPLA6	NDRG1
PPIA	NFKBIA
PPIH	NMI
PPM1F	NPL
PPP1R11	NPTN
PRDX1	NUMB
PSMA4	OAZ1
PSMB10	OAZ2
REEP5	PACSIN2
RHBDF2	PCTP
RHOG	PEA15
RIC8A	PFKFB3
RNF220	PILRA
RPL36	PISD
RPS19	PJA2
SCAND1	PLA2G7
SCAP	PLIN3
SEC16A	PPP2CA
SF3B4	PPP4R1
SH3BGRL3	PPT1
SKIV2L	PSMA1
SLC27A3	PTAFR
SPCS1	PTTG1IP
SPOCK2	PYGL
TACC3	QPCT
TAGLN2	RAC1
TBC1D10B	RALB
TGFB1	RBM47
TIMP1	RCBTB2
TNIP1	RGS19
TXLNA	RIN2
UBA1	RLIM
UCP2	RPS6KA1
UFC1	RXRA
UQCRC1	S100A10
UQCRQ	S100A11
VAMP8	S100A8
WAS	SDCBP
WBP2	SERPINA1
ZYX	SGK1
	SLC2A6
	SLC31A2
	SLC7A7
	SMAD7
	TALDO1
	TGFBI
	TKT
	TLR1
	TM6SF1
	TMBIM6
	TNFRSF1A
	TRIP12
	TSPO
	TXN
	TXNRD1
	UBAC1
	UBXN2B
	USP3
	VIM
	WSB2
	YPEL5
	ZFYVE16
	ZMPSTE24
